# Supplementary material for: Impact of Weight on Clinical Outcomes of Edoxaban Therapy in Atrial Fibrillation Patients Included in the ETNA-AF-Europe Registry
Source: J Clin Med. 2021 Jun 29;10(13):2879. doi: 10.3390/jcm10132879 (PMC8269173; doi:10.3390/jcm10132879)
Supplement: Supplementary file 1 [file jcm-10-02879-s001.zip]

Archive with 1 entries (1 files):
- jcm-1244438-supplementary.pdf
